# Supplementary material for: Studying the Role of Vegetarianism as a Potential Strategy for Cancer Prevention and Treatment, a Bibliometric Analysis
Source: Epidemiologia (Basel). 2025 May 5;6(2):23. doi: 10.3390/epidemiologia6020023 (PMC12101372; doi:10.3390/epidemiologia6020023)
Supplement: Supplementary file 1 [file epidemiologia-06-00023-s001.zip]

Archive with 1 entries (1 files):
- epidemiologia-3513797-supplementary.pdf
